# Supplementary material for: Efficacy and Safety of Qinpi Tongfeng Formula in the Treatment of Acute Gouty Arthritis: A Double-Blind, Double-Dummy, Multicenter, Randomized Controlled Trial
Source: Evid Based Complement Alternat Med. 2022 Jul 12;2022:7873426. doi: 10.1155/2022/7873426 (PMC9296295; doi:10.1155/2022/7873426)
Supplement: Supplementary Materials — Table S1: the CONSORT 2010 checklist. Table S2: joint symptom score. Table S3: TCM syndrome score. [file 7873426.f1.zip]

Archive with 3 entries (3 files):
- 7873426.f1/Table S1 The CONSORT 2010 checklist (2).doc
- 7873426.f1/Table S2 Joint symptom score (3).docx
- 7873426.f1/Table S3 TCM syndrome score (3).docx
